# Supplementary material for: Phosphorus Modified Cardanol: A Greener Route to Reduce VolaTile Organic Compounds and Impart Flame Retardant Properties to Alkyd Resin Coatings
Source: Molecules. 2022 Jul 30;27(15):4880. doi: 10.3390/molecules27154880 (PMC9369946; doi:10.3390/molecules27154880)
Supplement: Supplementary file 1 [file molecules-27-04880-s001.zip]

Archive with 1 entries (1 files):
- molecules-1819558-supplementary.pdf
